# Supplementary material for: Optimizing the Colour and Fabric of Targets for the Control of the Tsetse Fly Glossina fuscipes fuscipes
Source: PLoS Negl Trop Dis. 2012 May 29;6(5):e1661. doi: 10.1371/journal.pntd.0001661 (PMC3362611; doi:10.1371/journal.pntd.0001661)
Supplement: Figure S1 — Reflectance spectra data. Data for reflectance spectra of the 37 different materials used measured at Danish technological service institute (http://www.dhigroup.com) on a Shimadzu dual beam photometer, from 190–900 nm at 10 nm intervals. (XLSX) [file pntd.0001661.s002.xlsx]

## Sheet: Supplementary figure 1
nm	Standard	Black 1	White 2	Blue 2	Blue 6	Purple 2	Blue 9	Blue 10	Blue 11	Blue 12	Blue 13	Blue 3	Blue 4	Blue 5	Grey 1	Grey 2	Purple 1	Yellow 1	Orange	Red 1	Red 2	Green 1	Green 2	Green 3	Brown	Blue 7	Blue 8	Black 2	Purple 3	Purple 4	Purple 5	Purple 6	Purple 7	Purple 8	White 3	Yellow 2	White 1
190	39.7375	40.3552	56.5197	48.7416	63.577	45.8036	55.7571	42.8943	46.6874	44.2894	45.3524	37.6964	52.5654	44.4222	51.8681	45.6352	41.3143	67.1893	63.4162	48.1726	45.1752	51.4873	27.6312	50.9448	37.3336	77.0903	42.1599	18.2558	38.1505	42.3838	45.6983	40.7099	39.5549	50.7224	97.2523	54.4001	80.094
200	19.797	18.578	21.8172	24.6037	24.0436	24.0492	21.1592	22.9456	24.3613	24.4568	25.293	28.0543	37.222	35.2452	28.5496	25.2464	22.7196	26.3876	22.7091	23.2809	21.1349	29.5121	17.997	24.4062	20.5447	29.7098	28.0867	13.2495	25.1073	28.9601	29.8126	29.6893	27.2584	25.7573	46.366	25.3279	46.4301
210	10.1344	9.21086	14.3483	14.9589	15.7616	12.9987	13.9252	12.2687	13.0527	13.1583	12.9957	15.1915	19.2664	17.8813	19.5254	15.6207	11.5133	20.6966	15.3497	11.5239	10.8318	19.6879	8.85523	13.1371	10.4376	16.387	14.4378	9.11801	11.197	14.6521	15.0107	14.0832	12.1703	14.5814	25.1652	17.8033	50.9565
220	7.18621	6.5887	9.13061	9.75439	10.1158	8.06492	8.66363	7.58578	8.23948	8.16018	7.95976	11.1712	12.7644	11.8005	19.7242	13.3383	9.01156	19.5164	12.5314	7.9671	7.55092	18.3865	6.74373	9.73195	7.84874	9.97241	9.37346	6.10099	6.89287	9.47109	10.9875	8.6856	7.57182	11.0739	16.8229	12.1675	56.3248
230	5.91289	5.36661	7.26106	8.13392	8.12456	6.58264	6.81554	6.16453	6.51778	6.66193	6.36502	9.95176	10.7127	9.85598	20.8641	12.0642	8.04822	19.3642	11.1712	6.38999	6.19013	17.9019	5.93745	8.00756	6.55692	7.5544	7.67361	5.03849	5.60015	7.68599	9.29608	7.5145	6.48187	10.2542	12.933	9.46019	57.3324
240	5.2517	4.72716	7.19118	8.62383	8.14517	6.89604	6.81711	6.418	6.80299	7.03882	6.96306	9.64051	10.5003	10.1158	19.6065	12.2293	7.38584	18.9671	9.13272	5.55009	5.37774	16.387	5.33826	7.53529	6.0548	7.26942	7.93232	5.73852	5.87219	7.87408	7.90679	8.34065	6.99842	10.693	11.9619	8.59607	56.7022
250	4.69137	4.19083	7.13346	8.76193	8.03156	7.26775	6.94864	6.7811	7.29458	7.34683	7.43875	8.70964	9.96782	9.93345	18.3443	12.2208	6.49083	16.6917	7.36377	4.72825	5.02343	15.6423	4.64301	7.06318	5.77165	7.31307	8.19219	6.5283	6.25605	7.91225	6.88811	8.77203	7.23602	10.1298	11.2694	8.11708	57.0296
260	4.29536	3.92193	6.94864	8.5369	7.72681	7.22271	6.87068	6.7936	7.39776	7.38924	7.43875	8.01493	9.3476	9.72971	19.081	12.2349	5.88166	16.512	6.78891	4.36918	4.83059	16.4097	4.28154	7.07783	5.62212	7.31981	8.18465	6.72977	6.09958	7.8343	6.48634	8.57038	7.07457	9.0615	11.1712	8.01493	60.2976
270	4.24522	3.79228	6.19726	7.46449	6.90558	6.31539	6.13056	6.06178	6.74373	6.58415	6.51478	7.01294	8.26799	8.60003	19.8016	12.8529	6.17163	18.3781	7.47481	4.19952	4.52376	18.6982	4.20339	7.45762	5.67806	6.58567	7.30971	5.9676	5.37279	6.95505	6.29796	7.3215	6.21871	9.34545	10.4954	7.67185	64.9681
280	4.27366	3.68214	5.50808	6.59629	6.1546	5.55904	5.4689	5.31496	5.97173	5.80096	5.70296	6.418	7.39776	7.63133	20.347	12.3509	6.34746	19.9756	8.35795	3.99945	4.22766	21.1495	4.46375	7.4559	5.57699	5.88166	6.46696	5.18203	4.7326	6.21441	6.14752	6.39735	5.45507	9.58517	9.72523	7.12689	68.7543
290	4.00037	3.46976	5.01765	5.96898	5.57956	5.0501	4.94197	4.80618	5.42375	5.2808	5.15229	5.87219	6.63743	6.86278	20.5163	11.0002	5.72664	21.0087	7.27445	3.71022	3.94276	21.2471	4.9023	6.80456	5.21555	5.36661	5.89386	4.72172	4.24033	5.57186	5.64287	5.78362	5.03037	9.80167	8.60399	6.3841	72.0941
300	3.71279	3.37987	4.79513	5.69508	5.32599	4.81837	4.73369	4.62701	5.236	5.04081	4.99689	5.50935	6.24022	6.51628	21.4684	10.8793	6.16595	22.9192	6.46845	3.66438	4.18408	22.0953	5.60661	7.00164	5.22757	5.14873	5.65067	4.55512	4.09261	5.33458	5.38766	5.58213	4.80397	10.4208	8.15643	6.10099	75.4745
310	3.43795	3.36744	4.89441	6.28348	5.6846	5.20236	5.30029	5.32599	6.4759	5.73852	5.48151	6.29216	6.95985	7.89951	22.0191	12.031	7.90861	26.767	6.85646	3.86278	4.68382	23.9552	5.49921	8.23	5.60144	5.26502	5.79162	4.48642	4.39845	6.81397	6.13338	5.75705	4.96364	11.0561	9.53455	7.23602	78.6683
320	3.27869	3.4578	5.36908	11.3032	10.9069	8.07049	9.62942	10.3777	14.9279	11.259	10.0069	14.7775	16.4854	20.4127	23.3185	13.3875	9.7051	30.3599	9.65162	4.21599	5.0038	25.6094	4.69894	10.1018	6.03532	7.53356	7.72859	4.81172	9.07403	16.8733	10.4136	10.7275	5.89794	11.4974	19.8518	16.661	80.7235
330	3.53997	3.77225	5.88979	13.1341	13.2526	8.49376	10.639	11.5478	16.7302	12.6357	11.0306	17.2584	19.5119	24.0381	27.2961	15.2757	11.2435	31.9816	13.0587	4.79402	5.40381	25.1189	4.25893	12.2377	6.79673	8.60597	9.30894	5.0269	10.8518	19.4805	11.984	12.5893	6.47143	12.2857	22.413	19.3642	82.0352
340	3.29003	3.52777	6.461	15.2405	14.9486	8.71365	10.9597	11.995	17.5833	13.2739	11.4288	19.1161	22.136	26.872	30.8461	17.8279	12.9539	31.3329	13.9412	5.30396	5.63508	23.5776	3.80978	13.842	7.25939	8.57433	10.6341	4.96478	11.7355	21.707	13.7309	13.7151	7.15979	13.1311	24.4456	20.9122	84.5279
350	3.28322	3.4033	8.01863	18.6423	17.6482	10.0693	12.4222	13.0017	19.7788	14.8184	12.6299	22.0546	27.4473	31.6082	32.0406	20.0309	15.2897	29.1474	14.4511	5.91017	6.27769	22.5113	3.7145	13.5238	7.45418	9.53674	12.9569	4.97966	12.844	25.0611	17.2068	15.506	9.2151	14.8765	29.5325	24.9919	87.7203
360	3.54324	3.37831	11.2616	23.3185	21.4388	12.0559	15.3922	14.6859	22.9879	17.0333	14.3913	26.5216	37.8355	38.2472	31.5137	20.2116	15.9221	25.8583	12.3823	5.34072	6.77174	23.0409	4.00405	11.7031	7.335	11.7193	15.9331	4.87416	14.171	30.2204	22.6569	17.8238	13.3567	17.4421	40.5602	34.6817	89.5365
370	3.99761	3.182	17.386	27.077	24.1046	13.788	19.485	15.8161	25.5564	18.9017	15.5704	30.9457	50.3153	44.5349	31.0456	18.5097	15.4561	22.4905	9.2918	4.62807	6.9215	23.1739	4.70111	9.89008	6.60541	14.471	18.6896	4.56352	14.7469	35.3671	28.2618	19.147	17.7011	19.7151	56.0919	49.5564	90.1986
380	5.37898	3.00538	28.774	29.1072	25.0035	16.3005	24.2549	16.5196	26.8102	19.8976	15.9588	33.9391	57.2005	47.5992	30.7468	16.493	15.5096	19.1955	7.36207	4.19856	6.7112	22.1462	5.76634	8.27561	5.74645	18.1593	20.8449	4.16965	14.22	38.8061	32.2775	18.5481	18.6638	20.9459	69.0081	58.3983	90.8239
390	7.75711	2.85693	45.196	30.2343	25.2116	20.7826	29.2685	17.4985	28.1384	21.0863	16.387	35.9667	59.9653	50.8745	30.137	14.7741	16.7032	16.3908	6.34016	3.971	6.31103	20.1419	6.73132	6.98232	4.92833	22.3872	23.3131	3.76704	12.8766	40.2624	35.7355	16.8811	17.378	21.8072	77.6247	58.9251	90.9285
400	11.051	2.71019	63.8852	31.1243	25.1536	27.6758	34.4588	18.8625	29.6415	22.6621	17.37	37.1279	60.9256	51.4754	29.4103	13.6364	19.0283	14.3648	5.94019	3.83531	5.66109	17.8978	7.2711	6.09818	4.39845	27.1644	25.704	3.46418	11.371	39.1652	38.7347	14.9624	15.2335	22.8718	84.0234	53.2967	90.9076
410	14.3021	2.59298	78.001	31.7103	25.1362	34.0722	38.9583	20.8065	31.798	24.6774	19.0941	37.7225	61.4752	49.023	28.655	13.0948	22.3254	13.0377	6.05341	3.72477	5.07224	16.1659	7.40457	5.57314	4.06537	31.5573	27.3968	3.3037	9.94031	35.6697	39.6643	13.2892	13.0287	23.6865	87.7809	48.4619	90.8657
420	16.2069	2.48886	84.489	32.2775	24.923	38.5745	42.55	23.2541	34.5144	27.1331	21.9685	37.6097	60.3671	45.0505	28.1644	12.448	25.8762	12.3254	6.16737	3.6216	4.59198	14.9899	7.44561	5.24928	3.79927	35.5059	27.2145	3.16811	8.63575	30.9671	37.8094	11.7382	10.9623	24.1991	88.7769	40.5602	89.9912
430	18.9802	2.40492	88.5319	31.9669	24.9689	41.7542	45.436	26.6379	38.0803	30.4089	26.1156	37.6097	59.7861	41.9759	28.8204	12.2152	29.7235	12.3424	6.22444	3.59501	4.29536	14.6859	7.87408	5.16297	3.70339	38.7168	26.5094	3.09956	7.54571	26.3451	33.7132	10.4665	9.23422	24.1046	91.3272	36.2911	90.9494
440	23.1633	2.35668	90.2818	30.311	24.598	37.5578	48.4953	31.2896	42.6481	34.7216	31.304	37.2649	59.4019	38.8597	29.9089	12.1143	32.2552	12.7968	6.18443	3.58179	4.06724	14.8354	8.72569	5.21675	3.65342	42.4424	25.2232	3.02413	6.56296	21.9837	28.543	9.23847	7.72859	22.636	92.151	36.8468	90.9076
450	27.2207	2.30409	91.1381	28.035	23.7192	31.8933	53.7279	35.8922	47.1303	38.5478	35.917	36.3999	56.0919	37.0937	31.4847	12.1647	31.1961	13.6773	5.99101	3.52128	3.82208	15.2265	9.89692	5.39014	3.65426	49.136	23.5993	2.97235	5.74513	18.3021	23.4693	8.16394	6.55541	20.7922	92.8753	31.521	91.2431
460	28.5167	2.28455	91.7065	25.4214	22.1871	26.595	56.4027	37.8007	48.708	39.6917	37.2821	34.5462	55.0554	36.1077	33.2583	12.3652	27.3275	15.0765	5.6273	3.39156	3.51641	15.9111	11.5958	5.69771	3.68214	52.8202	21.503	2.92281	5.07925	15.3391	19.5884	7.24937	5.64027	19.0195	93.3469	37.3594	91.8544
470	28.688	2.25632	91.9179	22.4337	20.0493	21.9028	54.1128	36.7198	47.457	38.4149	35.6287	31.7834	53.7279	35.5386	34.7536	12.5632	22.8192	17.0059	5.28567	3.23817	3.22998	17.0687	14.0508	6.17021	3.71364	50.269	19.485	2.89734	4.51856	13.0347	16.4059	6.5268	4.96707	17.1949	93.7346	58.8166	92.555
480	26.9898	2.25216	92.0026	19.333	17.5873	17.8033	49.6935	33.8143	44.6786	35.6944	32.2924	28.7872	49.306	36.116	35.4568	12.7585	18.7025	19.7379	5.07692	3.05844	2.97783	19.0941	17.2982	6.86436	3.78704	44.978	17.6726	2.85891	4.07099	11.2564	13.3968	5.93198	4.45656	15.4882	94.0589	76.4892	93.3469
490	23.9607	2.24647	91.8333	16.5653	15.1496	14.5949	44.8745	30.0677	41.1623	32.0848	28.2033	25.704	44.8023	37.145	35.1803	13.1947	15.4846	23.5559	5.03037	2.9255	2.76058	22.1513	21.3255	7.93963	3.88866	39.1562	15.3674	2.82293	3.74369	9.9106	11.6923	5.47898	4.10015	14.1319	94.4496	84.3529	93.9723
500	20.2069	2.24027	91.601	13.9927	12.7968	12.042	40.0313	26.2543	37.4369	28.0931	24.1713	22.6569	40.6069	36.6016	33.9625	13.7214	12.9122	28.7078	5.13807	2.79126	2.59298	26.3815	25.8107	9.42106	4.00313	33.4426	12.7909	2.8035	3.48658	9.02402	10.6365	5.16416	3.8539	12.7468	94.5148	88.0643	94.5366
510	16.0103	2.23718	91.2011	11.6091	10.6709	9.94718	35.4732	22.877	33.8844	24.5188	20.7444	19.8564	36.467	34.0408	32.2329	13.7278	10.8743	35.4813	5.4325	2.68782	2.48657	31.6519	29.5937	11.1866	4.0635	28.4053	10.5803	2.76694	3.28776	8.33297	9.28753	4.90117	3.68553	11.3006	94.6891	90.3233	95.1919
520	11.9179	2.23049	90.6567	9.77462	8.84504	8.45668	31.067	19.7606	30.5211	21.1739	17.5509	17.2544	32.7039	31.0885	30.5351	13.3076	9.53894	43.944	5.99101	2.64545	2.43276	37.6704	30.9172	12.7703	4.09826	23.9001	8.66363	2.73086	3.12608	7.82708	8.31764	4.67412	3.56205	10.3205	94.8418	92.0026	95.5873
530	8.46837	2.22844	90.0741	8.49963	7.34514	7.39946	27.0957	16.9668	27.5486	18.0509	14.6285	14.8765	29.7577	29.0269	28.9668	12.841	8.7438	53.5303	6.94544	2.66256	2.43501	43.5712	29.1273	13.7562	4.13428	19.948	7.04044	2.68782	3.00469	7.5405	8.40814	4.51232	3.49945	9.81296	94.9074	93.1108	95.8959
540	5.97723	2.22946	89.4953	7.33331	6.15035	6.55089	23.4045	14.6184	24.8886	15.4525	12.3282	12.7968	27.0396	27.2458	27.5994	12.3055	8.09655	63.841	8.66563	2.71019	2.46093	48.1172	25.3046	14.0637	4.1639	16.4968	5.89658	2.65399	2.93359	7.47137	8.70964	4.43098	3.48257	9.12431	95.0605	93.8858	96.1834
550	4.27366	2.22229	88.8792	6.32266	5.22878	5.92243	19.9434	12.8558	22.6308	13.5052	10.7177	11.0078	24.3613	25.3046	26.5766	11.6493	7.60501	73.1813	11.7842	2.77779	2.52406	50.1534	20.193	13.983	4.20436	13.527	5.1713	2.60555	2.91072	7.60151	8.23	4.42181	3.54568	8.25468	95.1043	94.3409	96.3385
560	3.22255	2.23615	88.3283	5.67414	4.48023	5.61436	16.7494	11.3737	20.6966	11.9426	9.3476	9.29608	21.5874	23.518	25.8523	11.1841	7.5405	80.2232	17.1277	3.02134	2.68411	49.7737	15.2055	13.8102	4.31817	10.9901	4.67412	2.58583	2.92954	8.06678	7.95243	4.49676	3.68808	7.9873	95.2138	94.5802	96.4495
570	2.68658	2.24647	88.0846	5.37403	3.91291	5.58985	14.0832	10.1438	19.1117	10.5027	8.09469	7.80728	19.1161	22.0394	25.3279	11.1481	7.92136	84.6642	25.2058	3.75319	3.13329	48.3059	11.5345	13.5363	4.55617	8.97429	4.27957	2.56803	3.00885	8.99912	8.97016	4.69137	3.99393	8.39267	95.3455	94.8855	96.5828
580	2.39939	2.25944	87.7203	5.13925	3.5678	5.67283	11.9261	9.15166	17.791	9.32825	7.14661	6.72822	17.2425	20.7635	25.0726	11.3841	8.36566	87.0563	36.0496	5.90609	4.30527	45.9515	8.9619	13.0587	4.88315	7.42164	4.01421	2.55741	3.19669	10.5051	11.2772	5.00956	4.59304	8.8369	95.4553	94.9292	96.6718
590	2.23718	2.26569	87.1565	4.88315	3.39391	5.7597	10.0508	8.52315	16.7687	8.60399	6.62064	6.13621	16.1176	19.971	25.1304	11.5531	8.61787	87.9023	49.0343	11.1481	6.85804	41.6773	6.7811	12.5228	5.16654	6.19869	3.88597	2.53571	3.4898	12.3965	13.0437	5.4513	5.6846	8.59805	94.7982	94.7764	96.3385
600	2.19079	2.28823	87.4178	4.75007	3.29913	6.06876	8.48399	8.21297	16.248	8.3888	6.43428	5.76501	15.3709	20.2768	25.0092	11.7058	8.86952	89.043	63.6502	20.8401	10.9522	35.5877	4.89779	12.2574	5.43876	5.24566	3.90841	2.55094	3.91111	14.7163	13.8867	5.99791	7.53703	8.45668	95.6974	95.2138	96.6273
610	2.1742	2.31686	87.5588	4.81061	3.19669	6.79673	7.15814	8.05935	15.9514	8.31764	6.31684	5.33089	14.3747	20.408	24.1268	11.8522	9.17487	89.5983	75.7182	33.8298	15.1705	32.9762	4.04949	12.0559	5.64807	4.4792	3.94821	2.55505	4.432	17.382	15.7072	6.4983	10.1742	9.3994	95.8297	95.3455	96.6273
620	2.21666	2.34747	87.7203	5.10858	3.11387	8.2718	6.12491	7.99834	15.8928	8.13767	6.14894	4.96592	13.4772	19.4626	23.4207	12.2574	9.36268	89.8463	83.3297	48.9779	18.4842	32.6137	3.78443	11.9042	5.89658	3.95094	3.92645	2.55976	5.0269	20.4409	20.3657	6.92628	13.3168	12.2039	95.9622	95.3235	96.7164
630	2.29456	2.38067	88.2877	5.67153	3.14775	10.8643	5.4325	8.09841	16.1324	8.03156	6.11223	4.91473	13.5238	18.6294	24.2493	13.2801	9.39074	89.9705	87.5185	64.2096	21.4882	31.7907	3.61743	12.0088	6.44318	3.61743	3.91652	2.56803	5.77165	23.34	27.6312	7.31981	16.6917	17.4421	96.0948	95.4773	96.6718
640	2.41379	2.41769	89.002	6.87385	3.4898	14.9314	4.9877	8.50159	16.684	8.32339	6.38117	5.46135	15.6495	18.9234	27.5106	15.3745	9.64495	90.3233	89.7842	76.3133	25.3571	31.3184	3.58674	12.9152	7.60677	3.43716	4.00221	2.59836	6.8124	25.9956	36.509	7.91043	20.2722	24.3557	96.2055	95.5432	96.6941
650	2.54742	2.4615	89.8669	9.44061	4.58353	20.7253	4.71954	9.30037	17.5833	9.28111	7.00487	6.86752	20.8882	21.5427	33.4041	18.8582	10.6586	91.0123	91.0332	83.8301	30.6832	28.721	3.31818	15.0869	9.73419	3.31513	4.27858	2.6333	8.41783	29.0269	45.3419	9.04066	24.3276	30.4789	96.2942	95.4993	96.8278
660	2.62543	2.51884	90.9076	14.1124	7.38584	28.1903	4.48126	10.5877	18.9104	11.285	8.10028	9.15166	29.6756	27.6439	41.8119	24.0602	12.9122	91.939	91.8967	88.3487	37.5578	22.2177	2.65583	19.1823	13.2556	3.22626	5.05359	2.75804	10.9749	32.8473	52.6623	11.1301	29.2887	34.1114	96.4717	95.6753	96.6718
670	2.62785	2.58345	91.9814	20.9508	12.7673	37.2907	4.30031	12.4509	20.6348	14.2791	9.76787	11.3658	41.9662	37.1963	51.4517	30.7468	16.85	92.9822	92.5763	91.1171	45.1024	17.7992	2.34693	25.2639	18.4969	3.16009	6.95344	3.09956	14.8286	37.6097	57.4249	14.6285	35.4895	34.0722	96.4717	95.6753	96.8055
680	2.58523	2.66686	92.918	29.5393	21.1641	48.0729	4.20533	15.0453	22.8402	18.1134	12.1311	12.8558	56.5067	49.0456	61.3903	39.2193	22.751	93.7346	92.918	93.0251	52.6866	17.5792	2.36537	33.3503	25.398	3.13112	10.8443	4.08225	20.4927	43.3311	60.0897	20.0401	42.6874	35.1318	96.5162	95.6093	96.7164
690	2.60076	2.76822	94.0373	39.8107	32.434	60.062	4.29536	18.4544	25.6567	22.6464	15.244	14.0929	70.7946	61.9441	70.194	49.1134	30.5492	94.4278	93.3684	94.4713	59.676	22.9879	2.73527	43.1917	33.6667	3.19154	17.1277	6.39882	27.874	49.4311	61.5602	27.2396	49.4766	38.7704	96.8055	95.7635	96.6941
700	2.70832	2.90536	94.7982	51.357	46.3874	71.7794	4.7687	22.7196	29.067	27.8548	19.2575	15.9698	81.5643	73.4683	76.8069	60.062	40.3088	94.7982	93.6483	95.4553	65.5994	34.6099	4.27563	54.5004	43.142	3.40095	25.9298	10.8143	36.9488	55.7442	62.5749	36.0164	55.1696	41.3619	96.7832	95.7414	96.7386
710	2.8847	3.09742	95.4553	63.0957	60.6597	81.0961	5.91153	27.7779	33.0979	33.8454	24.1657	19.4223	88.1455	81.0588	81.5643	70.7946	51.2625	94.9292	93.9074	96.0948	70.3396	48.0397	8.01309	66.1912	53.1251	3.94912	36.8808	17.559	46.8705	61.7163	63.7382	45.2064	59.0881	43.5813	97.0063	95.8076	96.8055
720	3.07681	3.40017	96.1612	73.5191	73.3331	87.3373	8.28324	33.7754	37.8617	40.5322	29.9985	25.3571	91.7698	85.4476	84.6642	79.7811	62.8492	95.0386	94.0589	96.6496	74.0116	59.8687	13.3598	76.8069	63.2121	5.24083	49.2153	26.7917	56.3897	66.7268	64.8336	53.5303	61.3762	45.867	97.0063	95.8959	96.8055
730	3.28473	3.83266	96.4717	81.0961	82.1107	90.9704	12.448	40.5415	43.1122	47.9844	36.9233	34.3954	93.6052	87.963	86.7162	86.1589	72.845	95.1043	94.189	97.0287	76.8422	69.3266	19.2841	84.489	71.978	7.84693	60.5899	38.4858	64.3428	70.372	65.9326	59.9101	62.5749	48.0176	96.9617	95.7856	96.6718
740	3.5678	4.52168	96.8278	85.7235	87.5185	93.1108	18.7241	48.1948	48.899	56.0144	44.9159	47.1194	94.6455	89.7016	88.0643	90.1779	80.2971	95.17	94.254	97.2747	79.0861	76.2957	25.3513	89.5365	78.8134	12.494	69.9842	52.0715	70.0164	72.7445	66.8344	64.2688	63.1103	49.9574	97.0733	95.8959	96.7386
750	4.01791	5.56032	96.917	88.1252	90.5524	94.254	26.595	56.4287	54.9921	64.2688	53.629	61.8016	95.17	90.9913	88.8792	92.5977	84.7813	95.1481	94.2975	97.4765	80.8537	81.2456	31.0957	92.555	83.5988	19.1602	76.7892	65.2379	73.3669	74.1993	67.3907	66.9268	63.2849	51.4636	97.0733	95.9843	96.6496
760	4.9238	7.13181	97.1181	89.4746	92.1722	94.973	35.5059	64.9382	61.1646	71.978	62.8058	75.4745	95.2796	91.8756	89.0841	94.2758	87.3977	95.1481	94.2758	97.5663	82.1107	84.6058	36.7705	94.0806	86.856	27.3905	81.4704	76.2079	75.3356	75.0931	67.9673	68.4542	63.3286	52.5896	97.0957	95.9401	96.4939
770	6.6896	9.32825	97.3419	91.1381	93.1751	95.6753	44.5246	72.6775	67.3442	78.5778	71.4661	85.1726	95.6753	92.8539	89.3923	95.0605	89.5159	95.2138	94.254	97.7913	83.5026	87.0563	42.1502	95.2577	89.0635	36.1327	84.8203	83.7915	76.542	75.7007	68.5804	69.5825	63.4016	53.555	97.1628	96.0727	96.8278
780	9.86507	12.2772	97.2523	92.4698	93.5837	95.8738	52.4083	78.8497	72.4603	83.4065	78.3249	90.5941	95.6974	93.4329	89.5571	95.5432	90.4482	95.2357	94.3626	97.8588	84.3723	88.736	47.2825	95.8076	90.5524	43.401	86.836	88.1455	77.1436	76.243	68.9763	70.081	63.2266	54.1876	97.0957	95.918	96.7386
790	14.5546	15.8855	97.2971	93.5621	93.9507	96.1391	59.3745	83.4257	77.1792	86.7961	83.4257	93.713	95.8076	94.0589	89.7842	96.0064	91.1171	95.3235	94.4713	98.0618	85.0942	90.0949	52.1315	96.1391	91.4113	49.6935	88.6339	90.8657	77.5354	76.6479	69.4544	70.4855	63.183	54.6261	97.2747	96.0506	96.7832
800	20.3423	19.9618	97.4765	94.2323	94.2758	96.3163	66.512	86.5765	80.7793	89.0841	86.9961	95.3016	95.7635	94.4931	89.9912	96.1391	91.4534	95.1481	94.4931	98.1296	85.9211	91.0542	56.9115	96.4051	92.4485	56.5197	89.7842	92.3847	77.8037	76.6832	69.6627	70.648	63.1393	54.9414	97.2299	96.0064	96.7386
810	26.2301	24.1713	97.2971	94.5366	94.2106	96.4273	73.5699	88.6748	83.6566	90.4899	89.1867	96.1391	95.8738	94.7982	90.1156	96.3829	91.8544	95.1043	94.5366	98.107	86.5765	91.8967	61.5319	96.5162	93.0465	64.2096	90.7403	93.2395	78.0549	76.9308	70.0326	70.9741	62.9941	55.5009	97.2747	95.9843	96.6718
820	32.0996	28.2618	97.3195	94.6891	94.1673	96.5162	79.9282	89.929	85.8618	91.3482	90.615	96.2055	95.6974	95.0605	90.2402	96.3163	92.0662	95.17	94.3192	98.107	87.2369	92.2784	66.0237	96.5384	93.1966	71.8787	91.3482	93.5621	78.1268	76.9485	70.2749	71.1377	62.8782	56.0015	97.0733	95.6093	96.5384
830	37.7051	32.3445	97.7913	94.973	94.6019	96.917	85.487	90.9913	87.9832	92.5337	92.0026	96.917	96.0506	95.3674	90.6358	96.7832	92.2996	95.3235	94.7109	98.3785	88.369	93.1751	70.3558	96.8055	94.0806	78.5236	92.151	94.1673	78.1988	77.0903	70.4855	71.2853	62.8927	56.5067	97.5663	96.272	96.8501
840	42.8943	35.9749	97.7913	95.2357	94.4931	96.8278	88.9201	91.7276	89.3923	93.0465	93.0465	97.051	95.918	95.6313	91.0961	97.1628	92.4911	95.3016	94.7327	98.4464	88.7769	93.4545	74.319	96.917	94.2758	83.6758	92.619	94.6237	78.614	77.4283	70.7131	71.8456	62.8927	57.0296	97.5439	96.2498	96.9617
850	47.2933	39.4548	97.4316	95.4113	94.7109	97.1181	91.7487	91.9814	90.6358	93.1751	93.713	96.8501	95.918	95.3894	91.3272	97.0957	92.3634	95.3455	94.7764	98.7416	89.9083	93.9507	77.4997	97.2971	94.6455	87.2369	92.9822	94.6673	79.3597	78.1268	71.5319	72.4269	63.46	58.1166	97.2299	96.117	96.984
860	51.8322	43.0229	98.2426	95.6093	94.7545	97.2747	92.5977	92.2571	91.8967	93.6483	94.2106	97.051	95.918	95.7635	91.9814	97.3644	93.1751	95.7856	95.1043	98.8325	90.9704	94.9074	80.8723	97.3195	95.3235	89.5571	92.7684	94.6019	79.3049	77.8753	72.0941	72.4937	63.4454	58.8302	97.0733	96.0727	97.1181
870	55.8599	46.4943	97.9941	94.4931	94.9292	97.1404	93.519	93.0251	92.5337	94.4061	94.5148	96.984	96.1612	96.6051	92.4485	97.5439	93.8858	95.8076	94.6019	99.1517	90.9913	93.994	82.7942	97.4765	95.8517	90.9285	93.1108	95.1043	80.4637	78.6321	73.2656	73.7225	64.5803	60.2837	97.3195	95.8297	96.4051
880	56.7414	48.2836	92.918	89.8256	90.2402	93.261	89.7429	89.3717	89.31	89.9912	89.5777	91.4745	91.0752	91.3272	90.1571	92.2147	88.9611	90.5941	90.4066	93.6268	88.0238	90.3858	79.8362	93.218	89.9083	86.2383	89.3923	91.3061	81.9596	81.1895	74.7481	76.454	66.7575	64.8784	92.406	92.2147	96.2498
890	71.2033	63.8263	123.538	120.143	126.707	120.921	118.468	112.073	128.706	130.828	135.207	129.658	136.395	134.029	132.709	139.316	130.197	143.582	143.186	143.054	131.16	139.959	108.218	141.189	135.114	142.626	130.437	125.141	103.134	106.414	98.787	98.2426	86.2979	88.8383	145.211	113.37	132.495
900	75.4571	67.5927	121.535	115.985	127.145	113.999	114.762	105.463	117.382	119.454	122.518	114.842	124.423	119.867	124.997	129.718	118.905	137.753	136.616	130.497	119.619	129.837	95.7194	129.33	119.042	148.047	114.762	103.181	96.5162	97.9941	95.4993	92.3209	82.9087	86.4371	160.546	110.078	133.107
